# Supplementary material for: Presence and Persistence of Andes Virus RNA in Human Semen
Source: Viruses. 2023 Nov 17;15(11):2266. doi: 10.3390/v15112266 (PMC10675069; doi:10.3390/v15112266)
Supplement: Supplementary file 1 [file viruses-15-02266-s001.zip]

Archive with 1 entries (1 files):
- viruses-2688931-supplementary.pdf
